# Supplementary material for: Evaluation of EGFR and COX pathway inhibition in human colon organoids of serrated polyposis and other hereditary cancer syndromes
Source: Fam Cancer. 2024 Apr 12;23(4):479–89. doi: 10.1007/s10689-024-00370-7 (PMC11512843; doi:10.1007/s10689-024-00370-7)
Supplement: Supplementary file 4 — Supplementary file4 (XLS 37 KB) [file 10689_2024_370_MOESM4_ESM.xls]

## Sheet: SupplementalTable1
Gene Symbol	Marker Category
CHGA	Colon cell type
KRT20	Colon cell type
LGR5	Colon cell type
LRIG1	Colon cell type
LYZ	Colon cell type
MUC2	Colon cell type
VIL1	Colon cell type
EGR1	COX signaling
FST	COX signaling
HPGD	COX signaling
PTGS2	COX signaling
UCP2	COX signaling
CCL5	EGFR signaling
CXCL5	EGFR signaling
EGFR	EGFR signaling
ERBB4	EGFR signaling
FOSL1	EGFR signaling
CLDN8	Field effect
TET3	Field effect
WFDC2	Field effect
ZDHHC20	Field effect
EIF2AK1	Housekeeping
HNRNPUL2	Housekeeping
RNF10	Housekeeping
SRSF4	Housekeeping
CASC19	Non-coding
CCAT1	Non-coding
CRNDE	Non-coding
FEZF1-AS1	Non-coding
CEBPA	PI3K signaling
IGF1R	PI3K signaling
IL33	PI3K signaling
IRS1	PI3K signaling
CRYBA2	Sessile serrated
FSCN1	Sessile serrated
MUC6	Sessile serrated
NKX2-2	Sessile serrated
SEMG1	Sessile serrated
TRNP1	Sessile serrated
ZIC2	Sessile serrated
ZIC5	Sessile serrated
AXIN2	WNT signaling
CD44	WNT signaling
CTNNA2	WNT signaling
FOXQ1	WNT signaling
MMP7	WNT signaling
MYC	WNT signaling
SOX9	WNT signaling
