# Supplementary material for: Evaluation of EGFR and COX pathway inhibition in human colon organoids of serrated polyposis and other hereditary cancer syndromes
Source: Fam Cancer. 2024 Apr 12;23(4):479–89. doi: 10.1007/s10689-024-00370-7 (PMC11512843; doi:10.1007/s10689-024-00370-7)
Supplement: Supplementary file 5 — Supplementary file5 (XLS 40 KB) [file 10689_2024_370_MOESM5_ESM.xls]

## Sheet: SupplementalTable2
Gene	Mean Expression	Log2 Ratio	P-value	FDR
SEMG1	260.424	3.88784	1.08604e-14	5.21298e-13
MUC2	4060.94	2.76517	2.78338e-07	2.67204e-06
CRNDE	262.495	2.74778	2.32367e-12	5.57682e-11
ZIC5	151.018	2.73811	7.37832e-08	8.85399e-07
FSCN1	355.873	2.39941	7.33748e-09	1.174e-07
MMP7	549.542	2.10098	0.00094513	0.00302441
TRNP1	819.499	1.95996	3.58213e-05	0.000245632
LYZ	36541.3	1.80183	0.00332208	0.00937999
IL33	1385.6	1.65253	6.71976e-06	5.37581e-05
FOXQ1	657.843	1.35006	0.000127598	0.000612468
FEZF1-AS1	110.311	1.29301	0.00632894	0.0168772
HPGD	250.764	0.769299	0.000290549	0.0011622
IRS1	277.947	0.504956	0.0080769	0.0204048
TET3	350.086	-0.533226	8.41055e-05	0.000490417
AXIN2	704.063	-0.662953	0.0140329	0.033679
CEBPA	4396.98	-0.791273	0.000654505	0.00224402
IGF1R	300.449	-0.794825	0.00285668	0.00857003
LRIG1	1502.37	-0.820633	0.000349166	0.00128923
EGR1	1578.27	-0.863583	0.000231698	0.00101105
LGR5	368.042	-1.81808	9.19533e-05	0.000490417
CXCL5	127.932	-1.96653	0.0190295	0.0434961
HNRNPUL2	1255.16	-0.535584	0.0234757	0.0512197
CTNNA2	7.23872	0.771823	0.0406754	0.0848878
VIL1	21163.5	-0.437124	0.0445981	0.0891962
CHGA	152.957	-0.953911	0.110906	0.21294
EIF2AK1	2714.93	-0.283795	0.135987	0.241755
SRSF4	2227.66	-0.185283	0.133063	0.241755
CRYBA2	85.6421	-0.716528	0.189064	0.302503
UCP2	771.528	-0.483841	0.183503	0.302503
WFDC2	113.749	-0.763493	0.189036	0.302503
FST	52.1376	-0.63009	0.280203	0.41745
NKX2-2	74.8984	-0.305465	0.295694	0.41745
PTGS2	66.4372	0.543306	0.283718	0.41745
RNF10	2407.96	-0.210586	0.294944	0.41745
CLDN8	75.1409	-0.71845	0.306244	0.419992
CCL5	75.584	-0.51788	0.344097	0.446396
EGFR	1156.76	-0.23713	0.342358	0.446396
ERBB4	58.058	-0.633981	0.36689	0.46344
KRT20	65893.9	0.336956	0.413433	0.50884
MYC	2661.64	-0.124026	0.458739	0.550486
CASC19	250.392	-0.178448	0.484038	0.566679
CCAT1	1189.68	0.141364	0.51512	0.584152
MUC6	28.7704	-0.330834	0.523303	0.584152
CD44	5783.82	-0.105521	0.541659	0.590901
ZIC2	93.0664	0.160509	0.689196	0.735142
FOSL1	597.79	-0.0431024	0.762071	0.789313
ZDHHC20	873.881	-0.0581316	0.772869	0.789313
SOX9	3723.97	-0.0372027	0.840339	0.840339
