# Supplementary material for: Evaluation of EGFR and COX pathway inhibition in human colon organoids of serrated polyposis and other hereditary cancer syndromes
Source: Fam Cancer. 2024 Apr 12;23(4):479–89. doi: 10.1007/s10689-024-00370-7 (PMC11512843; doi:10.1007/s10689-024-00370-7)
Supplement: Supplementary file 6 — Supplementary file6 (XLS 132 KB) [file 10689_2024_370_MOESM6_ESM.xls]

## Sheet: Supplemental_Table3
miRNA	Mean Expression	Log2 Ratio	P-value	FDR
hsa-miR-365-3p	239.983	3.24856	2.96e-17	1.12e-14
hsa-miR-146a-5p	228.611	-2.8456	1.27e-10	2.4e-08
hsa-let-7b-5p	2548.35	-1.74987	1.52e-07	1.44e-05
hsa-let-7c-5p	233.483	-1.59557	1.37e-07	1.44e-05
hsa-miR-193-5p	73.7545	1.45303	2.35e-05	0.00178328
hsa-miR-132-3p	59.161	-1.31569	9.82e-05	0.00622013
hsa-miR-181a-5p	561.146	-1.23652	0.000329205	0.0178711
hsa-miR-95-3p	191.375	-1.43081	0.0010678	0.0507206
hsa-let-7a-5p	10118.6	-0.983166	0.00175877	0.0742591
hsa-miR-222-3p	355.374	-1.27297	0.00222409	0.0845154
hsa-miR-150-5p	97.3333	-1.14837	0.00280638	0.0969477
hsa-miR-182-5p	128.123	-0.728379	0.00661545	0.193375
hsa-miR-361-3p	82.333	-0.9267	0.00623036	0.193375
hsa-miR-574-3p	189.576	-0.701859	0.00850151	0.230755
hsa-miR-873-3p	168.57	0.739409	0.011521	0.291866
hsa-miR-26b-5p	169.781	-0.683505	0.0126828	0.301218
hsa-miR-4455	301.406	-0.759869	0.0141239	0.31571
hsa-miR-1915-3p	49.231	1.12935	0.0201234	0.402468
hsa-miR-421	100.222	0.676467	0.0199616	0.402468
hsa-miR-22-3p	1052.56	-0.965611	0.0222781	0.403128
hsa-miR-363-3p	100.158	0.659198	0.022058	0.403128
hsa-miR-664a-3p	95.3711	-0.735744	0.0290845	0.502368
hsa-miR-324-5p	127.533	0.671064	0.0342589	0.566017
hsa-miR-23c	37.2555	0.816745	0.0426151	0.674739
hsa-miR-1286	35.6635	0.749062	0.0538892	0.690194
hsa-miR-186-5p	211.7	-0.581003	0.0468856	0.690194
hsa-miR-23b-3p	437.858	-0.584783	0.0503778	0.690194
hsa-miR-30d-5p	186.251	-0.590044	0.054489	0.690194
hsa-miR-520h	56.0074	-0.664145	0.0529356	0.690194
hsa-miR-6721-5p	184.534	0.566318	0.0487562	0.690194
hsa-miR-183-5p	249.263	-0.496475	0.0595987	0.707735
hsa-miR-31-5p	62.1146	-0.873227	0.0583097	0.707735
hsa-miR-2116-5p	215.829	-0.5457	0.0633456	0.729434
hsa-miR-3195	36.2347	0.723941	0.0783873	0.851062
hsa-miR-4536-5p	184.053	-0.547305	0.0761899	0.851062
hsa-miR-142-3p	83.0541	0.674372	0.0865505	0.913588
hsa-miR-345-3p	37.3874	0.670048	0.0917631	0.942432
hsa-miR-644a	297.767	-0.517395	0.098063	0.98063
hsa-let-7d-5p	2709.6	-0.0577644	0.865997	0.983834
hsa-let-7e-5p	301.095	-0.749217	0.152417	0.983834
hsa-let-7f-5p	872.935	-0.493592	0.265077	0.983834
hsa-let-7g-5p	2038.87	-0.2635	0.461674	0.983834
hsa-let-7i-5p	817.844	-0.503161	0.187362	0.983834
hsa-miR-105-5p	43.6935	-0.269844	0.460004	0.983834
hsa-miR-106a-5p+hsa-miR-17-5p	779.103	0.095081	0.861045	0.983834
hsa-miR-106b-5p	410.323	0.316607	0.50462	0.983834
hsa-miR-107	819.27	0.29292	0.464174	0.983834
hsa-miR-10a-5p	897.142	-0.388809	0.427896	0.983834
hsa-miR-10b-5p	318.991	-0.166129	0.741382	0.983834
hsa-miR-1180-3p	161.49	0.108408	0.761898	0.983834
hsa-miR-1183	58.9157	0.0957899	0.76772	0.983834
hsa-miR-1185-2-3p	37.2741	0.337178	0.376356	0.983834
hsa-miR-1197	54.8549	0.374044	0.267519	0.983834
hsa-miR-1200	34.2686	0.629524	0.108328	0.983834
hsa-miR-1206	56.3748	-0.418208	0.221936	0.983834
hsa-miR-1234-3p	46.285	0.360944	0.340271	0.983834
hsa-miR-1236-3p	51.1885	0.166207	0.627306	0.983834
hsa-miR-1244	39.3765	0.264136	0.488705	0.983834
hsa-miR-1245b-5p	52.0717	-0.433352	0.338212	0.983834
hsa-miR-1246	799.177	0.139388	0.934642	0.983834
hsa-miR-1253	346.451	-0.559996	0.185802	0.983834
hsa-miR-1255a	43.9625	0.101257	0.783339	0.983834
hsa-miR-1255b-5p	58.9754	0.133333	0.687678	0.983834
hsa-miR-1257	76.1856	0.327762	0.302207	0.983834
hsa-miR-1258	45.9065	-0.0444803	0.900476	0.983834
hsa-miR-125a-5p	864.302	-0.254738	0.836856	0.983834
hsa-miR-1260a	619.326	-0.366009	0.277334	0.983834
hsa-miR-1261	35.6097	0.273202	0.500707	0.983834
hsa-miR-1262	42.6095	0.0753783	0.83781	0.983834
hsa-miR-1264	36.5075	0.0727986	0.849938	0.983834
hsa-miR-1268a	49.2541	0.475167	0.17374	0.983834
hsa-miR-1268b	45.3725	0.076071	0.835221	0.983834
hsa-miR-1276	36.7579	0.0345342	0.93317	0.983834
hsa-miR-128-1-5p	41.0168	0.0389638	0.915753	0.983834
hsa-miR-1285-5p	192.684	0.390454	0.287665	0.983834
hsa-miR-1287-5p	47.0234	-0.329585	0.345202	0.983834
hsa-miR-1290	364.618	-0.117686	0.75801	0.983834
hsa-miR-1291	38.0125	-0.0420378	0.91763	0.983834
hsa-miR-1295a	47.2065	0.232059	0.500216	0.983834
hsa-miR-1296-3p	46.9044	0.359306	0.319789	0.983834
hsa-miR-1296-5p	35.8815	0.387082	0.314894	0.983834
hsa-miR-1297	56.9591	-0.35227	0.33166	0.983834
hsa-miR-1299	44.0487	0.365155	0.307491	0.983834
hsa-miR-1304-5p	36.4769	0.312909	0.408468	0.983834
hsa-miR-1305	62.4196	-0.0519452	0.880871	0.983834
hsa-miR-1306-5p	71.6485	0.0376727	0.903486	0.983834
hsa-miR-1307-3p	65.2688	-0.0953743	0.768731	0.983834
hsa-miR-1307-5p	41.8838	0.260319	0.480108	0.983834
hsa-miR-130b-3p	48.3207	0.038433	0.915106	0.983834
hsa-miR-1322	63.371	0.0699721	0.849192	0.983834
hsa-miR-1323	66.4963	-0.310686	0.348288	0.983834
hsa-miR-133a-3p	54.8978	-0.36891	0.279779	0.983834
hsa-miR-135b-5p	893.818	-0.693662	0.161297	0.983834
hsa-miR-137	36.2999	0.242493	0.529386	0.983834
hsa-miR-140-5p	148.178	-0.471411	0.13619	0.983834
hsa-miR-141-3p	891.635	-0.0633119	0.880663	0.983834
hsa-miR-147b	44.9915	-0.100764	0.777645	0.983834
hsa-miR-148a-3p	2332.96	-0.483339	0.334114	0.983834
hsa-miR-148b-3p	442.411	-0.0503489	0.887102	0.983834
hsa-miR-149-5p	39.0813	-0.300351	0.419935	0.983834
hsa-miR-151a-3p	212.702	0.146928	0.59676	0.983834
hsa-miR-151a-5p	49.0063	0.0476893	0.887562	0.983834
hsa-miR-1537-3p	34.9353	0.032105	0.933666	0.983834
hsa-miR-155-5p	106.679	-0.177079	0.598878	0.983834
hsa-miR-15a-5p	655.684	0.287556	0.586715	0.983834
hsa-miR-15b-5p	4543.53	-0.0314386	0.932943	0.983834
hsa-miR-16-5p	3621.67	-0.0974743	0.827224	0.983834
hsa-miR-181a-2-3p	43.5163	0.369829	0.30108	0.983834
hsa-miR-181a-3p	45.7657	-0.246207	0.492018	0.983834
hsa-miR-181b-5p+hsa-miR-181d-5p	48.4851	-0.360167	0.309429	0.983834
hsa-miR-182-3p	36.9392	0.245655	0.518813	0.983834
hsa-miR-1827	56.6793	-0.0382077	0.906239	0.983834
hsa-miR-185-5p	144.513	-0.0434318	0.879287	0.983834
hsa-miR-188-5p	62.1504	-0.332828	0.301518	0.983834
hsa-miR-18a-5p	459.955	0.524223	0.290924	0.983834
hsa-miR-18b-5p	39.9657	0.566517	0.140873	0.983834
hsa-miR-1908-5p	39.4683	0.242876	0.521607	0.983834
hsa-miR-190a-5p	44.5826	0.108444	0.803234	0.983834
hsa-miR-191-5p	4809.26	-0.0555212	0.840866	0.983834
hsa-miR-1910-3p	39.264	-0.276539	0.487187	0.983834
hsa-miR-192-5p	2292.13	0.0974509	0.803451	0.983834
hsa-miR-194-5p	11040.4	-0.0477531	0.890311	0.983834
hsa-miR-195-5p	37.394	-0.050044	0.897331	0.983834
hsa-miR-196a-3p	38.2736	-0.129705	0.751412	0.983834
hsa-miR-196a-5p	1002.24	0.496879	0.198874	0.983834
hsa-miR-196b-5p	197.366	0.132608	0.680372	0.983834
hsa-miR-197-3p	188.396	-0.247791	0.394889	0.983834
hsa-miR-197-5p	55.9797	-0.312582	0.341702	0.983834
hsa-miR-1972	172.947	0.337255	0.415671	0.983834
hsa-miR-1973	42.7463	0.33455	0.391062	0.983834
hsa-miR-199a-5p	37.4978	0.0844121	0.828326	0.983834
hsa-miR-19a-3p	673.241	0.469491	0.479708	0.983834
hsa-miR-19b-3p	1039.25	0.462891	0.460226	0.983834
hsa-miR-200a-3p	1085.24	0.200066	0.605022	0.983834
hsa-miR-200b-3p	3711.49	-0.178264	0.567722	0.983834
hsa-miR-200c-3p	10753.6	-0.0986581	0.732785	0.983834
hsa-miR-203a-3p	369.73	-0.527547	0.260257	0.983834
hsa-miR-206	33.8968	-0.182073	0.659802	0.983834
hsa-miR-208a-3p	59.552	-0.319955	0.33244	0.983834
hsa-miR-20a-5p+hsa-miR-20b-5p	2063.74	0.371919	0.468391	0.983834
hsa-miR-21-5p	2423.45	0.494636	0.180089	0.983834
hsa-miR-210-3p	272.75	0.24417	0.557174	0.983834
hsa-miR-210-5p	44.2699	0.381629	0.328605	0.983834
hsa-miR-2117	63.1409	0.114548	0.749586	0.983834
hsa-miR-215-5p	820.383	-0.303593	0.520153	0.983834
hsa-miR-216b-5p	51.3261	-0.547265	0.135681	0.983834
hsa-miR-219a-2-3p	50.0376	-0.322729	0.379073	0.983834
hsa-miR-219b-3p	52.4484	-0.278445	0.537403	0.983834
hsa-miR-221-3p	697.278	0.547544	0.167487	0.983834
hsa-miR-23a-3p	2044.57	-0.264941	0.415461	0.983834
hsa-miR-24-3p	431.962	-0.393822	0.189949	0.983834
hsa-miR-25-3p	1855.73	-0.0589615	0.887036	0.983834
hsa-miR-25-5p	33.3372	0.127753	0.744745	0.983834
hsa-miR-26a-5p	521.995	-0.354419	0.315378	0.983834
hsa-miR-27b-3p	361.712	0.31083	0.4475	0.983834
hsa-miR-296-5p	185.929	0.195505	0.670924	0.983834
hsa-miR-299-3p	62.1542	0.102838	0.760932	0.983834
hsa-miR-299-5p	37.2197	-0.319951	0.394118	0.983834
hsa-miR-29a-3p	8383.73	0.0324564	0.918011	0.983834
hsa-miR-29b-3p	4409.26	0.0519741	0.908294	0.983834
hsa-miR-29c-3p	565.029	0.0496216	0.916482	0.983834
hsa-miR-301a-3p	63.1858	0.300657	0.388795	0.983834
hsa-miR-301a-5p	51.6309	-0.0375667	0.913574	0.983834
hsa-miR-302a-5p	48.8777	-0.177276	0.615758	0.983834
hsa-miR-302b-3p	45.0445	0.264845	0.460756	0.983834
hsa-miR-302f	39.8863	0.104981	0.797295	0.983834
hsa-miR-30a-5p	54.7165	-0.367905	0.302379	0.983834
hsa-miR-30b-5p	266.458	-0.0784466	0.853142	0.983834
hsa-miR-30c-5p	135.743	0.139525	0.68345	0.983834
hsa-miR-30e-3p	83.0301	0.220375	0.466436	0.983834
hsa-miR-30e-5p	198.787	-0.403694	0.143198	0.983834
hsa-miR-3136-5p	56.5597	-0.326384	0.364537	0.983834
hsa-miR-3147	39.8562	0.0561023	0.879438	0.983834
hsa-miR-3161	61.7186	-0.142164	0.697889	0.983834
hsa-miR-3164	37.4041	0.0671203	0.865373	0.983834
hsa-miR-3168	44.0666	0.301063	0.400725	0.983834
hsa-miR-3180	37.6736	0.267126	0.492155	0.983834
hsa-miR-3180-5p	34.9026	0.0850342	0.823736	0.983834
hsa-miR-32-5p	156.216	0.264154	0.496731	0.983834
hsa-miR-3202	35.3147	0.443771	0.263947	0.983834
hsa-miR-320e	73.1694	0.204987	0.501465	0.983834
hsa-miR-328-5p	36.3983	-0.210758	0.586138	0.983834
hsa-miR-329-5p	35.0078	-0.271255	0.487194	0.983834
hsa-miR-331-3p	184.236	-0.402045	0.126114	0.983834
hsa-miR-335-5p	54.4858	-0.19621	0.650518	0.983834
hsa-miR-339-5p	38.1978	-0.412571	0.292507	0.983834
hsa-miR-33b-5p	37.3245	-0.0432388	0.914916	0.983834
hsa-miR-340-5p	71.7987	-0.545524	0.122471	0.983834
hsa-miR-342-3p	36.3845	0.149446	0.699492	0.983834
hsa-miR-345-5p	48.1611	0.103656	0.766909	0.983834
hsa-miR-34a-5p	1131.84	-0.0514565	0.898771	0.983834
hsa-miR-361-5p	489.56	0.221722	0.4886	0.983834
hsa-miR-3613-3p	34.2919	0.191343	0.623328	0.983834
hsa-miR-362-3p	138.951	0.19361	0.691064	0.983834
hsa-miR-362-5p	235.944	0.0431897	0.903442	0.983834
hsa-miR-365b-5p	42.9029	-0.272538	0.460939	0.983834
hsa-miR-367-3p	33.5147	-0.191481	0.641311	0.983834
hsa-miR-3690	53.337	-0.182945	0.587431	0.983834
hsa-miR-374a-5p	1254.64	0.376015	0.485504	0.983834
hsa-miR-374b-5p	393.812	-0.0523262	0.882052	0.983834
hsa-miR-375	112.878	-0.204943	0.593107	0.983834
hsa-miR-376a-2-5p	37.7554	-0.317382	0.39347	0.983834
hsa-miR-376a-3p	79.9497	-0.131119	0.668271	0.983834
hsa-miR-378f	39.3536	-0.140344	0.700872	0.983834
hsa-miR-378g	96.6814	-0.135731	0.651305	0.983834
hsa-miR-378h	94.7603	-0.160263	0.578762	0.983834
hsa-miR-378i	240.811	-0.28438	0.329902	0.983834
hsa-miR-3928-3p	35.4041	-0.100182	0.797247	0.983834
hsa-miR-3934-5p	33.8142	-0.0934715	0.812689	0.983834
hsa-miR-411-5p	58.2784	0.0764671	0.818887	0.983834
hsa-miR-423-3p	114.259	-0.128996	0.654364	0.983834
hsa-miR-423-5p	232.655	-0.334205	0.279315	0.983834
hsa-miR-425-5p	226.184	-0.0784013	0.785424	0.983834
hsa-miR-4284	41.7992	0.508419	0.227845	0.983834
hsa-miR-4286	90.2283	-0.073944	0.858538	0.983834
hsa-miR-429	116.607	0.144991	0.690153	0.983834
hsa-miR-4421	34.2059	-0.0760661	0.842436	0.983834
hsa-miR-4443	197.258	-0.17172	0.533702	0.983834
hsa-miR-4451	36.7256	0.460942	0.232845	0.983834
hsa-miR-4454+hsa-miR-7975	8327.36	0.232558	0.437929	0.983834
hsa-miR-448	36.2663	0.455936	0.276765	0.983834
hsa-miR-4485-3p	79.9646	0.309065	0.449536	0.983834
hsa-miR-4488	47.6082	0.402032	0.322859	0.983834
hsa-miR-450a-2-3p	50.4846	0.411377	0.236337	0.983834
hsa-miR-450b-5p	34.793	-0.361247	0.367878	0.983834
hsa-miR-4516	494.727	0.32679	0.479573	0.983834
hsa-miR-451a	34.821	-0.0744238	0.846853	0.983834
hsa-miR-4521	42.0368	-0.0714405	0.84765	0.983834
hsa-miR-4531	161.446	-0.291035	0.31657	0.983834
hsa-miR-454-3p	45.2575	-0.32936	0.376237	0.983834
hsa-miR-4707-5p	33.8608	-0.273858	0.48984	0.983834
hsa-miR-4787-3p	35.8422	-0.272868	0.505785	0.983834
hsa-miR-483-3p	110.625	-0.130508	0.69433	0.983834
hsa-miR-484	86.7931	-0.517389	0.136564	0.983834
hsa-miR-485-3p	35.9743	-0.124317	0.765668	0.983834
hsa-miR-491-5p	34.5567	-0.0333228	0.930412	0.983834
hsa-miR-495-5p	40.9986	0.332427	0.366945	0.983834
hsa-miR-497-5p	34.4297	-0.0934014	0.817107	0.983834
hsa-miR-498	53.3919	0.110344	0.743711	0.983834
hsa-miR-499a-3p	43.6172	-0.416344	0.288216	0.983834
hsa-miR-499a-5p	35.827	-0.226133	0.565455	0.983834
hsa-miR-5001-5p	33.6185	0.254264	0.557035	0.983834
hsa-miR-500a-5p+hsa-miR-501-5p	69.8986	-0.229483	0.47444	0.983834
hsa-miR-5010-3p	35.675	-0.161551	0.68171	0.983834
hsa-miR-509-5p	34.9341	0.0816612	0.83645	0.983834
hsa-miR-510-3p	34.3721	0.165376	0.67115	0.983834
hsa-miR-513b-5p	37.4207	-0.286414	0.441374	0.983834
hsa-miR-514a-3p	37.1266	-0.110815	0.768854	0.983834
hsa-miR-515-5p	35.2091	-0.057995	0.879678	0.983834
hsa-miR-5196-3p+hsa-miR-6732-3p	253.302	-0.60975	0.113495	0.983834
hsa-miR-5196-5p	38.2482	0.130355	0.739794	0.983834
hsa-miR-519d-3p	73.2864	-0.618023	0.115598	0.983834
hsa-miR-520a-5p	33.3132	-0.14283	0.715778	0.983834
hsa-miR-520d-3p	47.4231	-0.120398	0.729219	0.983834
hsa-miR-520d-5p+hsa-miR-527+hsa-miR-518a-5p	62.8858	-0.186016	0.569142	0.983834
hsa-miR-520f-3p	37.6303	0.0971935	0.806969	0.983834
hsa-miR-522-3p	37.3134	-0.153278	0.691037	0.983834
hsa-miR-524-3p	43.7018	-0.0902978	0.808028	0.983834
hsa-miR-525-5p	59.7651	0.24159	0.526925	0.983834
hsa-miR-526a+hsa-miR-518c-5p+hsa-miR-518d-5p	47.634	-0.117101	0.759362	0.983834
hsa-miR-532-3p	50.1236	-0.207159	0.565214	0.983834
hsa-miR-532-5p	121.928	-0.238806	0.435008	0.983834
hsa-miR-542-5p	40.8464	-0.462418	0.213156	0.983834
hsa-miR-543	37.7073	-0.295832	0.433066	0.983834
hsa-miR-548aa+hsa-miR-548t-3p	420.566	-2.3963	0.325929	0.983834
hsa-miR-548ad-3p	38.3258	0.0457956	0.909615	0.983834
hsa-miR-548ah-5p	98.4045	-0.164548	0.580232	0.983834
hsa-miR-548ai+hsa-miR-570-5p	51.3831	0.0448787	0.902482	0.983834
hsa-miR-548al	47.7719	0.0877681	0.808139	0.983834
hsa-miR-548ar-3p	42.8544	0.0474888	0.89474	0.983834
hsa-miR-548d-3p	78.2746	-0.315771	0.301027	0.983834
hsa-miR-548d-5p	55.6637	0.351875	0.319631	0.983834
hsa-miR-548e-5p	50.7044	-0.146919	0.673251	0.983834
hsa-miR-548g-3p	116.042	-0.23758	0.404567	0.983834
hsa-miR-548j-3p	69.5949	-0.337839	0.299392	0.983834
hsa-miR-548k	36.4299	0.207819	0.588078	0.983834
hsa-miR-548l	35.1489	-0.532863	0.171637	0.983834
hsa-miR-548n	189.052	-0.289877	0.328928	0.983834
hsa-miR-548q	250.404	-0.394314	0.229029	0.983834
hsa-miR-548v	49.8544	0.518491	0.127304	0.983834
hsa-miR-548y	76.7397	-0.194582	0.526436	0.983834
hsa-miR-548z+hsa-miR-548h-3p	51.7435	0.399739	0.259103	0.983834
hsa-miR-549a	309.99	-0.335448	0.288029	0.983834
hsa-miR-551a	67.1313	-0.202745	0.521971	0.983834
hsa-miR-551b-3p	35.8367	-0.103793	0.784411	0.983834
hsa-miR-552-3p	34.4011	-0.238874	0.544089	0.983834
hsa-miR-555	38.4059	0.385749	0.312132	0.983834
hsa-miR-556-5p	46.2658	-0.272775	0.436306	0.983834
hsa-miR-561-5p	35.0611	-0.0351279	0.926844	0.983834
hsa-miR-566	42.1287	0.227891	0.527692	0.983834
hsa-miR-567	48.9788	-0.11029	0.753777	0.983834
hsa-miR-574-5p	239.023	-0.425628	0.129255	0.983834
hsa-miR-575	62.0151	0.490135	0.217984	0.983834
hsa-miR-576-5p	34.7499	-0.238327	0.543165	0.983834
hsa-miR-577	128.8	-0.317779	0.363541	0.983834
hsa-miR-579-5p	35.6385	0.0824954	0.83646	0.983834
hsa-miR-582-3p	42.6335	-0.105507	0.804037	0.983834
hsa-miR-582-5p	124.639	0.079728	0.85206	0.983834
hsa-miR-584-5p	48.677	0.143525	0.677859	0.983834
hsa-miR-585-3p	60.3428	0.0452484	0.893136	0.983834
hsa-miR-587	42.8497	-0.230872	0.519741	0.983834
hsa-miR-590-5p	300.345	-0.0476382	0.880173	0.983834
hsa-miR-593-3p	51.6831	0.0974508	0.774407	0.983834
hsa-miR-596	33.6465	0.113983	0.784088	0.983834
hsa-miR-597-5p	38.3288	-0.143643	0.725601	0.983834
hsa-miR-598-3p	124.667	0.139697	0.635685	0.983834
hsa-miR-603	357.33	-2.47166	0.196613	0.983834
hsa-miR-606	34.6034	0.051376	0.899674	0.983834
hsa-miR-607	39.9238	0.104887	0.785952	0.983834
hsa-miR-608	35.915	-0.0966153	0.802115	0.983834
hsa-miR-610	36.8479	0.203449	0.607235	0.983834
hsa-miR-612	93.8593	0.268299	0.371049	0.983834
hsa-miR-613	51.4271	-0.0396789	0.907275	0.983834
hsa-miR-616-3p	38.4653	0.0545241	0.885405	0.983834
hsa-miR-617	35.866	-0.268162	0.508862	0.983834
hsa-miR-625-5p	76.3673	-0.388144	0.222358	0.983834
hsa-miR-626	41.8683	0.0614422	0.868146	0.983834
hsa-miR-627-3p	40.4589	0.170076	0.641577	0.983834
hsa-miR-628-5p	43.8501	0.0362073	0.920103	0.983834
hsa-miR-629-5p	37.5349	0.212754	0.5888	0.983834
hsa-miR-630	68.719	0.2091	0.577865	0.983834
hsa-miR-639	38.5366	0.113242	0.769731	0.983834
hsa-miR-640	38.1006	0.0999659	0.799891	0.983834
hsa-miR-642a-3p	33.6694	0.0455176	0.912453	0.983834
hsa-miR-642a-5p	75.4688	-0.466829	0.20481	0.983834
hsa-miR-6503-5p	41.1656	0.20977	0.563032	0.983834
hsa-miR-651-5p	53.3057	0.197692	0.57269	0.983834
hsa-miR-652-3p	45.5736	-0.327288	0.393412	0.983834
hsa-miR-656-3p	73.3497	-0.398526	0.196731	0.983834
hsa-miR-660-3p	42.1119	-0.377142	0.311266	0.983834
hsa-miR-660-5p	202.427	0.368497	0.333958	0.983834
hsa-miR-6724-5p	46.8627	-0.171301	0.650879	0.983834
hsa-miR-7-5p	281.416	-0.220796	0.67725	0.983834
hsa-miR-758-3p+hsa-miR-411-3p	34.6674	0.245849	0.538938	0.983834
hsa-miR-761	44.2177	0.391061	0.275685	0.983834
hsa-miR-764	36.4761	0.33621	0.37476	0.983834
hsa-miR-769-5p	84.9523	0.218426	0.461722	0.983834
hsa-miR-873-5p	42.4426	-0.468634	0.188609	0.983834
hsa-miR-874-5p	42.6415	0.090948	0.800964	0.983834
hsa-miR-875-3p	33.8067	-0.100388	0.796788	0.983834
hsa-miR-876-3p	34.3738	0.44181	0.260782	0.983834
hsa-miR-877-5p	58.7611	0.141138	0.677559	0.983834
hsa-miR-887-5p	44.3832	-0.279464	0.441246	0.983834
hsa-miR-888-5p	105.787	-0.27899	0.312222	0.983834
hsa-miR-891a-5p	45.7243	-0.0725139	0.842278	0.983834
hsa-miR-891b	55.5311	0.122514	0.708147	0.983834
hsa-miR-892a	39.1087	-0.148096	0.692678	0.983834
hsa-miR-922	49.1878	0.343896	0.322186	0.983834
hsa-miR-92a-1-5p	35.6109	0.0918226	0.822009	0.983834
hsa-miR-92a-3p	212.428	-0.434904	0.218549	0.983834
hsa-miR-93-5p	3084.3	0.24923	0.536023	0.983834
hsa-miR-933	39.4458	-0.189382	0.61201	0.983834
hsa-miR-937-3p	36.6808	0.0529943	0.891481	0.983834
hsa-miR-939-5p	37.8264	0.140592	0.709038	0.983834
hsa-miR-940	36.4835	0.122263	0.750032	0.983834
hsa-miR-941	42.2781	0.226551	0.560993	0.983834
hsa-miR-942-5p	63.5397	-0.278002	0.401392	0.983834
hsa-miR-944	106.925	-0.135648	0.661008	0.983834
hsa-miR-96-5p	93.961	-0.409544	0.191645	0.983834
hsa-miR-98-5p	580.899	-0.0886993	0.815538	0.983834
hsa-miR-99b-5p	328.001	-0.523309	0.353047	0.983834
hsa-miR-890	40.5938	0.0268241	0.942242	0.989094
hsa-miR-130a-3p	38.833	0.0257776	0.947216	0.990946
hsa-miR-181b-2-3p	47.1702	-0.0222709	0.951992	0.990946
hsa-miR-212-3p	51.9599	0.0206979	0.951351	0.990946
hsa-miR-369-3p	38.921	0.0206378	0.957045	0.990946
hsa-miR-499b-3p	33.507	-0.022896	0.955519	0.990946
hsa-miR-578	36.3523	0.0211047	0.960319	0.991634
hsa-miR-1228-3p	34.6139	-0.0143743	0.973174	0.996893
hsa-miR-1260b	52.7705	-0.00234715	0.994696	0.996893
hsa-miR-199a-3p+hsa-miR-199b-3p	48.6739	0.00144492	0.996893	0.996893
hsa-miR-203a-5p	55.0735	0.00907749	0.978394	0.996893
hsa-miR-28-3p	141.752	-0.00892347	0.973655	0.996893
hsa-miR-28-5p	609.854	-0.00586269	0.98579	0.996893
hsa-miR-323b-3p	54.444	-0.0113941	0.972181	0.996893
hsa-miR-342-5p	34.6446	0.00531582	0.989217	0.996893
hsa-miR-4755-5p	38.0786	0.010179	0.978805	0.996893
hsa-miR-519b-5p+hsa-miR-519c-5p+hsa-miR-523-5p+hsa-miR-518e-5p+hsa-miR-522-5p+hsa-miR-519a-5p	39.3567	-0.00241409	0.994888	0.996893
hsa-miR-563	33.8527	-0.00471582	0.990458	0.996893
hsa-miR-584-3p	44.2429	0.00589543	0.98713	0.996893
hsa-miR-1-3p	28.9366	0.356517	0.412396	NA
hsa-miR-1-5p	27.5635	-0.0251687	0.952859	NA
hsa-miR-100-5p	22.8153	0.240823	0.611412	NA
hsa-miR-101-3p	22.9071	0.0711045	0.888678	NA
hsa-miR-103a-3p	23.498	-0.122208	0.806364	NA
hsa-miR-1178-3p	20.8283	0.352656	0.461859	NA
hsa-miR-1185-1-3p	16.4915	0.133686	0.814332	NA
hsa-miR-1185-5p	33.1785	0.473322	0.24335	NA
hsa-miR-1193	27.476	0.431413	0.30247	NA
hsa-miR-1202	28.3534	0.359509	0.408816	NA
hsa-miR-1203	29.9228	-0.171195	0.672206	NA
hsa-miR-1204	22.5138	0.0892378	0.854711	NA
hsa-miR-1205	25.7542	0.384338	0.389564	NA
hsa-miR-122-5p	21.438	-1.30423	0.35034	NA
hsa-miR-1224-3p	22.569	0.366889	0.434801	NA
hsa-miR-1224-5p	15.1433	0.363108	0.540449	NA
hsa-miR-1226-3p	32.1301	-0.252968	0.528155	NA
hsa-miR-1233-3p	27.611	0.372214	0.446668	NA
hsa-miR-124-3p	22.0987	-0.125499	0.798876	NA
hsa-miR-1245a	27.2319	0.390252	0.375652	NA
hsa-miR-1245b-3p	22.5836	-0.0976668	0.841673	NA
hsa-miR-1247-5p	21.2281	-0.257432	0.58945	NA
hsa-miR-1248	23.8106	0.0130312	0.978844	NA
hsa-miR-1249-3p	28.5176	0.135168	0.759807	NA
hsa-miR-1249-5p	18.5007	-0.156056	0.763986	NA
hsa-miR-1250-5p	27.6696	0.0498424	0.90754	NA
hsa-miR-1252-5p	7.90463	-1.23877	0.13297	NA
hsa-miR-1254	26.137	-0.131958	0.762901	NA
hsa-miR-125a-3p	30.7104	-0.179628	0.65297	NA
hsa-miR-125b-5p	29.5637	0.146789	0.723055	NA
hsa-miR-126-3p	28.0047	0.0702933	0.875612	NA
hsa-miR-1266-5p	28.6621	0.25891	0.545154	NA
hsa-miR-1269a	30.5465	-0.0767896	0.855904	NA
hsa-miR-1269b	18.6864	0.215463	0.669388	NA
hsa-miR-127-3p	31.0857	0.0131506	0.974469	NA
hsa-miR-127-5p	20.0512	-0.00730751	0.988168	NA
hsa-miR-1270	26.4062	0.0563306	0.900601	NA
hsa-miR-1271-3p	25.1576	0.483818	0.318498	NA
hsa-miR-1271-5p	19.8952	0.458745	0.362283	NA
hsa-miR-1272	29.3419	0.179699	0.664526	NA
hsa-miR-1273c	20.4756	-0.439606	0.370338	NA
hsa-miR-1275	19.5407	-0.443199	0.385702	NA
hsa-miR-1277-3p	29.6632	-0.00471791	0.991562	NA
hsa-miR-1278	24.4627	-0.14646	0.745954	NA
hsa-miR-1279	31.1742	0.486538	0.243354	NA
hsa-miR-128-2-5p	23.1425	-0.760244	0.107447	NA
hsa-miR-128-3p	0.994044	-0.0256237	0.991963	NA
hsa-miR-1281	29.141	0.128943	0.75426	NA
hsa-miR-1283	0.994044	-0.0256237	0.991963	NA
hsa-miR-1285-3p	32.4783	-0.202538	0.61956	NA
hsa-miR-1287-3p	33.2885	0.393105	0.33076	NA
hsa-miR-1288-3p	20.4435	-0.0061526	0.990082	NA
hsa-miR-1289	27.5064	0.312241	0.472566	NA
hsa-miR-129-2-3p	22.793	0.172524	0.726127	NA
hsa-miR-129-5p	14.1545	0.368047	0.520459	NA
hsa-miR-1293	30.403	-0.201493	0.625185	NA
hsa-miR-1298-5p	31.8189	-0.114582	0.790458	NA
hsa-miR-1301-3p	24.6449	0.153539	0.735485	NA
hsa-miR-1302	31.2777	-0.275856	0.524189	NA
hsa-miR-1303	32.1481	0.00356969	0.992905	NA
hsa-miR-1304-3p	16.816	0.728589	0.168927	NA
hsa-miR-1306-3p	28.2724	0.0257085	0.951793	NA
hsa-miR-133a-5p	30.141	-0.0927143	0.832063	NA
hsa-miR-133b	16.897	-0.117075	0.822342	NA
hsa-miR-134-3p	27.9881	-0.0584423	0.893455	NA
hsa-miR-134-5p+hsa-miR-6728-5p	16.8876	0.515474	0.342987	NA
hsa-miR-135a-5p	22.9586	-0.267229	0.573382	NA
hsa-miR-136-5p	20.4348	0.806115	0.0935234	NA
hsa-miR-138-5p	15.2583	0.306854	0.583858	NA
hsa-miR-139-3p	25.7628	0.286036	0.517078	NA
hsa-miR-139-5p	14.3133	-0.151499	0.795404	NA
hsa-miR-140-3p	31.1863	-0.174183	0.679403	NA
hsa-miR-142-5p	20.0988	0.355861	0.474022	NA
hsa-miR-143-3p	0.994044	-0.0256237	0.991963	NA
hsa-miR-144-3p	18.5118	-0.351757	0.482902	NA
hsa-miR-145-5p	24.5539	0.0401441	0.928658	NA
hsa-miR-1469	25.6525	0.317013	0.496335	NA
hsa-miR-146b-3p	14.6571	-0.0694142	0.907059	NA
hsa-miR-146b-5p	28.0531	-0.101894	0.823144	NA
hsa-miR-147a	24.5168	0.43938	0.343571	NA
hsa-miR-151b	14.5947	0.354198	0.526847	NA
hsa-miR-152-3p	27.0941	-0.138859	0.748802	NA
hsa-miR-152-5p	21.2361	-0.184335	0.700047	NA
hsa-miR-153-3p	22.8196	-0.40642	0.38534	NA
hsa-miR-154-5p	18.5441	0.331296	0.510313	NA
hsa-miR-181c-5p	21.6268	-0.812755	0.0844399	NA
hsa-miR-181d-3p	32.8962	0.186068	0.647231	NA
hsa-miR-184	30.267	0.16063	0.708228	NA
hsa-miR-187-3p	25.2268	-0.158811	0.71863	NA
hsa-miR-188-3p	14.9721	-0.130164	0.821699	NA
hsa-miR-1908-3p	24.3318	-0.0645369	0.892819	NA
hsa-miR-1909-3p	23.3977	-0.364371	0.461279	NA
hsa-miR-190a-3p	20.593	0.278652	0.570133	NA
hsa-miR-190b	20.0807	-0.357481	0.467654	NA
hsa-miR-1910-5p	30.3262	-0.350319	0.385867	NA
hsa-miR-193a-3p	19.8505	0.107325	0.830765	NA
hsa-miR-193b-3p	27.1439	0.0173397	0.968329	NA
hsa-miR-1976	25.1774	-0.111913	0.802705	NA
hsa-miR-198	18.226	0.24516	0.633723	NA
hsa-miR-199b-5p	23.4966	-0.0754337	0.869563	NA
hsa-miR-202-3p	18.0092	0.347407	0.513501	NA
hsa-miR-204-5p	12.7885	0.14212	0.813246	NA
hsa-miR-205-5p	22.3542	0.0752428	0.873932	NA
hsa-miR-2053	18.7774	-0.374483	0.46619	NA
hsa-miR-208b-3p	24.0057	0.391389	0.391265	NA
hsa-miR-208b-5p	24.9324	-0.217457	0.618046	NA
hsa-miR-211-3p	14.3985	0.135941	0.816326	NA
hsa-miR-211-5p	16.4155	0.043537	0.93619	NA
hsa-miR-2110	29.0548	-0.141195	0.733886	NA
hsa-miR-2113	16.2094	0.563179	0.309496	NA
hsa-miR-214-3p	13.4814	0.126221	0.832152	NA
hsa-miR-216a-5p	13.3065	0.155033	0.799903	NA
hsa-miR-217	7.36892	-0.610523	0.486528	NA
hsa-miR-218-5p	24.2467	0.133812	0.765197	NA
hsa-miR-219a-1-3p	22.8331	-0.244619	0.608231	NA
hsa-miR-219a-5p	25.3126	-0.193614	0.670441	NA
hsa-miR-221-5p	26.6526	-0.639939	0.147153	NA
hsa-miR-223-3p	21.454	0.177815	0.701924	NA
hsa-miR-224-5p	24.1807	-0.335859	0.467078	NA
hsa-miR-2278	14.5445	0.373769	0.511612	NA
hsa-miR-2682-5p	24.3095	-0.311937	0.506016	NA
hsa-miR-27a-3p	33.1919	0.306257	0.480468	NA
hsa-miR-296-3p	17.3116	0.275455	0.623886	NA
hsa-miR-297	18.6598	-0.235701	0.653883	NA
hsa-miR-298	19.9353	-0.572804	0.249754	NA
hsa-miR-300	11.1025	0.180191	0.786635	NA
hsa-miR-301b-3p	20.1072	0.122782	0.803241	NA
hsa-miR-301b-5p	29.1105	-0.191094	0.655292	NA
hsa-miR-302a-3p	18.1949	0.420179	0.422093	NA
hsa-miR-302c-3p	16.0517	0.248696	0.666022	NA
hsa-miR-302d-3p	0.994044	-0.0256237	0.991963	NA
hsa-miR-302e	12.3922	-0.1315	0.837396	NA
hsa-miR-3065-3p	25.0566	-0.264517	0.549483	NA
hsa-miR-3065-5p	0.994044	-0.0256237	0.991963	NA
hsa-miR-3074-3p	23.7718	-0.217383	0.637414	NA
hsa-miR-30a-3p	27.6369	0.293759	0.492982	NA
hsa-miR-3127-5p	24.5802	0.0416745	0.931328	NA
hsa-miR-3130-3p	20.3789	0.111059	0.823028	NA
hsa-miR-3131	23.4749	0.0617642	0.893197	NA
hsa-miR-3140-3p	17.3661	-0.437286	0.399969	NA
hsa-miR-3140-5p	17.0829	0.00878915	0.986797	NA
hsa-miR-3144-3p	6.22923	0.2449	0.852366	NA
hsa-miR-3144-5p	31.9879	-0.159786	0.708313	NA
hsa-miR-3150b-3p	22.4889	-0.644528	0.163305	NA
hsa-miR-3151-5p	23.2302	0.189072	0.683021	NA
hsa-miR-3158-3p	19.9517	0.133102	0.796024	NA
hsa-miR-3179	24.0561	-0.200076	0.672487	NA
hsa-miR-3180-3p	28.1687	-0.293942	0.48894	NA
hsa-miR-3182	31.4345	0.0777427	0.856361	NA
hsa-miR-3185	16.7411	-0.0954502	0.856453	NA
hsa-miR-3190-3p	13.8557	-0.665954	0.256895	NA
hsa-miR-3192-5p	24.8168	0.109887	0.802105	NA
hsa-miR-3196	28.7936	0.205197	0.627819	NA
hsa-miR-320a	22.3032	-0.339491	0.49886	NA
hsa-miR-320b	26.6421	-0.68229	0.118016	NA
hsa-miR-320c	24.7743	-0.0969629	0.830781	NA
hsa-miR-320d	25.0214	-0.513936	0.25781	NA
hsa-miR-323a-3p	32.4222	0.030714	0.937896	NA
hsa-miR-323a-5p	11.7021	0.348565	0.583581	NA
hsa-miR-323b-5p	11.1348	-0.496287	0.468381	NA
hsa-miR-324-3p	11.4461	0.283163	0.690239	NA
hsa-miR-325	31.1445	0.174515	0.665185	NA
hsa-miR-326	11.6732	-0.433488	0.484451	NA
hsa-miR-328-3p	23.6036	0.247705	0.601412	NA
hsa-miR-329-3p	10.763	0.171494	0.804359	NA
hsa-miR-330-3p	24.9329	0.0337863	0.940553	NA
hsa-miR-330-5p	23.0629	0.0603759	0.90527	NA
hsa-miR-331-5p	12.1083	0.0106818	0.98632	NA
hsa-miR-337-3p	21.2936	-0.482262	0.328917	NA
hsa-miR-337-5p	27.3757	0.185322	0.665697	NA
hsa-miR-338-5p	21.8437	0.173863	0.726761	NA
hsa-miR-339-3p	14.9784	0.291951	0.618008	NA
hsa-miR-33a-5p	24.2916	0.284675	0.572908	NA
hsa-miR-346	25.5296	0.193966	0.657495	NA
hsa-miR-34b-3p	27.9008	0.43942	0.299303	NA
hsa-miR-34c-3p	32.5719	-0.635449	0.110798	NA
hsa-miR-34c-5p	31.1611	-0.137226	0.740693	NA
hsa-miR-3605-3p	19.4434	0.195151	0.696879	NA
hsa-miR-3605-5p	24.1179	-0.0976688	0.825793	NA
hsa-miR-3613-5p	20.506	0.623637	0.208257	NA
hsa-miR-3614-3p	31.9719	-0.338915	0.403811	NA
hsa-miR-3614-5p	32.3347	0.231199	0.56557	NA
hsa-miR-3615	29.0779	0.0294123	0.944996	NA
hsa-miR-363-5p	32.4228	0.54099	0.177028	NA
hsa-miR-369-5p	15.2905	0.0498	0.927483	NA
hsa-miR-370-3p	28.8532	0.556835	0.194026	NA
hsa-miR-370-5p	26.6002	0.599689	0.19045	NA
hsa-miR-371a-5p	28.0233	0.496521	0.247375	NA
hsa-miR-371b-5p	21.3463	-0.25038	0.619365	NA
hsa-miR-372-3p	26.0846	0.381781	0.413571	NA
hsa-miR-373-3p	16.6957	-0.100114	0.851828	NA
hsa-miR-374a-3p	25.7845	-0.211875	0.626003	NA
hsa-miR-374c-5p	12.1959	-0.36627	0.552221	NA
hsa-miR-376b-3p	9.581	-0.0941219	0.892552	NA
hsa-miR-376c-3p	15.543	0.213578	0.699419	NA
hsa-miR-376c-5p	21.729	-0.0374442	0.939558	NA
hsa-miR-377-3p	18.9152	0.0823075	0.874182	NA
hsa-miR-378b	10.1554	0.445712	0.512449	NA
hsa-miR-378c	10.8756	0.0384989	0.954039	NA
hsa-miR-378d	12.2457	-0.0462246	0.941135	NA
hsa-miR-378e	0.994044	-0.0256237	0.991963	NA
hsa-miR-379-5p	30.8978	-0.326593	0.423695	NA
hsa-miR-380-3p	19.937	-0.146618	0.767139	NA
hsa-miR-381-3p	26.9631	0.186547	0.666051	NA
hsa-miR-381-5p	30.6394	-0.103526	0.807732	NA
hsa-miR-382-3p	24.0473	0.0417539	0.92531	NA
hsa-miR-382-5p	25.7811	0.312653	0.491988	NA
hsa-miR-383-5p	19.6024	0.183284	0.713468	NA
hsa-miR-384	6.98348	0.688616	0.439382	NA
hsa-miR-3916	31.0723	-0.339647	0.409335	NA
hsa-miR-3918	27.0576	0.354156	0.405688	NA
hsa-miR-409-3p	13.2305	0.694556	0.277816	NA
hsa-miR-409-5p	14.7908	0.135421	0.820882	NA
hsa-miR-410-3p	27.7405	-0.185605	0.657689	NA
hsa-miR-412-3p	25.8023	0.136616	0.763272	NA
hsa-miR-422a	0.994044	-0.0256237	0.991963	NA
hsa-miR-424-5p	27.928	-0.655132	0.242365	NA
hsa-miR-431-5p	22.5423	0.167255	0.743295	NA
hsa-miR-432-5p	15.3654	-0.245881	0.659919	NA
hsa-miR-433-3p	21.1481	0.0267133	0.957451	NA
hsa-miR-433-5p	26.7147	-0.437952	0.336402	NA
hsa-miR-4425	26.4705	0.391799	0.42231	NA
hsa-miR-4431	22.5104	0.0482681	0.916453	NA
hsa-miR-4435	29.8819	-0.183984	0.655837	NA
hsa-miR-4448	17.0548	0.755901	0.16635	NA
hsa-miR-4458	26.6894	0.148229	0.750954	NA
hsa-miR-4461	29.4412	0.327475	0.441203	NA
hsa-miR-449a	15.8332	0.809761	0.155029	NA
hsa-miR-449b-5p	27.3315	-0.336683	0.448454	NA
hsa-miR-449c-5p	29.0511	0.444456	0.286015	NA
hsa-miR-450a-1-3p	27.5423	-0.405468	0.362275	NA
hsa-miR-450a-5p	28.6502	-0.15885	0.71275	NA
hsa-miR-450b-3p	25.9914	0.574509	0.200575	NA
hsa-miR-452-5p	8.13462	-0.258448	0.740974	NA
hsa-miR-4524a-5p	22.9719	0.284286	0.542363	NA
hsa-miR-4532	27.7566	0.867352	0.0624879	NA
hsa-miR-4536-3p	26.7636	0.487906	0.262614	NA
hsa-miR-455-3p	24.2704	-0.118469	0.839053	NA
hsa-miR-455-5p	25.0155	-0.316439	0.560417	NA
hsa-miR-4647	28.6532	-0.0312911	0.94344	NA
hsa-miR-4707-3p	18.9738	-0.024645	0.961641	NA
hsa-miR-4741	25.8256	0.794113	0.071307	NA
hsa-miR-4787-5p	31.5777	0.0614571	0.878138	NA
hsa-miR-4792	17.4529	0.25946	0.62963	NA
hsa-miR-483-5p	5.03365	0.227289	0.833154	NA
hsa-miR-485-5p	13.2014	0.347975	0.574594	NA
hsa-miR-486-3p	23.9937	0.304266	0.564324	NA
hsa-miR-487a-3p	31.0235	-0.322393	0.420125	NA
hsa-miR-487b-3p	11.4666	0.458549	0.480067	NA
hsa-miR-487b-5p	28.462	0.475264	0.271142	NA
hsa-miR-488-3p	18.7769	0.388623	0.471481	NA
hsa-miR-489-3p	25.2193	0.267878	0.555409	NA
hsa-miR-490-3p	11.5698	0.222024	0.724768	NA
hsa-miR-490-5p	22.3834	-0.24707	0.611679	NA
hsa-miR-491-3p	11.9826	-0.363261	0.568325	NA
hsa-miR-492	20.7686	0.190964	0.692733	NA
hsa-miR-493-3p	23.7961	0.305173	0.5166	NA
hsa-miR-494-3p	0.994044	-0.0256237	0.991963	NA
hsa-miR-494-5p	13.9733	0.118489	0.83862	NA
hsa-miR-495-3p	19.4845	0.139856	0.781378	NA
hsa-miR-496	9.24649	0.273694	0.710842	NA
hsa-miR-499b-5p	28.6254	0.366657	0.393061	NA
hsa-miR-5001-3p	14.8863	-0.221297	0.689468	NA
hsa-miR-501-3p	32.635	-0.340293	0.411971	NA
hsa-miR-5010-5p	24.6927	-0.261498	0.549766	NA
hsa-miR-502-3p	25.0369	0.189444	0.682242	NA
hsa-miR-502-5p	0.994044	-0.0256237	0.991963	NA
hsa-miR-503-3p	25.2791	-0.285413	0.519601	NA
hsa-miR-503-5p	25.1115	-0.051298	0.922669	NA
hsa-miR-504-3p	15.1984	0.479915	0.44655	NA
hsa-miR-504-5p	9.04501	0.120097	0.870435	NA
hsa-miR-505-3p	19.0138	-0.265702	0.61163	NA
hsa-miR-506-3p	24.2387	0.244547	0.589512	NA
hsa-miR-506-5p	29.6455	0.0462673	0.912482	NA
hsa-miR-507	16.96	-0.453498	0.403254	NA
hsa-miR-508-3p	30.6545	-0.0602669	0.896892	NA
hsa-miR-508-5p	18.3918	-0.536922	0.301505	NA
hsa-miR-509-3-5p	20.6836	0.187477	0.702765	NA
hsa-miR-509-3p	23.2732	-0.00598122	0.990479	NA
hsa-miR-510-5p	15.5255	0.413326	0.471165	NA
hsa-miR-511-5p	14.9137	0.213883	0.708261	NA
hsa-miR-512-3p	3.94829	0.399975	0.742484	NA
hsa-miR-512-5p	25.752	0.65203	0.153255	NA
hsa-miR-513a-3p	31.5379	-0.438763	0.267185	NA
hsa-miR-513a-5p	10.9393	0.646972	0.346598	NA
hsa-miR-513c-3p	15.9826	0.0909825	0.868028	NA
hsa-miR-513c-5p	21.5613	0.552175	0.247782	NA
hsa-miR-514a-5p	29.8038	0.293998	0.485473	NA
hsa-miR-514b-3p	21.709	0.0650911	0.894891	NA
hsa-miR-514b-5p	27.815	-0.0100708	0.981043	NA
hsa-miR-515-3p	7.75272	0.520136	0.515512	NA
hsa-miR-516a-3p+hsa-miR-516b-3p	19.6913	0.151574	0.761985	NA
hsa-miR-516a-5p	20.0759	-0.0257549	0.960345	NA
hsa-miR-516b-5p	26.7301	0.268009	0.541358	NA
hsa-miR-517a-3p	29.1344	-0.112578	0.790808	NA
hsa-miR-517b-3p	4.67072	-2.25036	0.0559484	NA
hsa-miR-517c-3p+hsa-miR-519a-3p	32.0885	0.0153624	0.971016	NA
hsa-miR-518b	31.1319	0.249958	0.530885	NA
hsa-miR-518c-3p	8.87852	0.112415	0.88833	NA
hsa-miR-518d-3p	10.6756	0.801438	0.249427	NA
hsa-miR-518e-3p	23.4598	0.550768	0.231545	NA
hsa-miR-518f-3p	25.9367	-0.0711832	0.872332	NA
hsa-miR-519b-3p	27.6502	-0.0590416	0.894858	NA
hsa-miR-519c-3p	10.968	-0.224582	0.740308	NA
hsa-miR-519e-3p	33.1465	-0.129545	0.743772	NA
hsa-miR-520a-3p	11.307	0.225265	0.727192	NA
hsa-miR-520b	13.8735	0.292962	0.629179	NA
hsa-miR-520c-3p	28.7233	0.527725	0.224415	NA
hsa-miR-520e	7.78995	0.510702	0.559925	NA
hsa-miR-520g-3p	17.1515	0.0291205	0.956556	NA
hsa-miR-521	33.2269	0.0956326	0.814095	NA
hsa-miR-523-3p	24.8254	0.188185	0.674163	NA
hsa-miR-525-3p	29.2764	0.209165	0.622904	NA
hsa-miR-526b-5p	28.6184	-0.0547825	0.897572	NA
hsa-miR-539-3p	24.6166	0.337182	0.468273	NA
hsa-miR-539-5p	33.1947	-0.347948	0.382119	NA
hsa-miR-541-3p	18.2625	-0.218901	0.663983	NA
hsa-miR-542-3p	27.8782	0.120533	0.789817	NA
hsa-miR-544a	17.2676	0.193994	0.721817	NA
hsa-miR-545-3p	25.8558	-0.0306354	0.94539	NA
hsa-miR-548a-3p	21.4723	-0.150259	0.762482	NA
hsa-miR-548a-5p	25.513	0.025042	0.956451	NA
hsa-miR-548ak	29.6469	0.702114	0.100656	NA
hsa-miR-548ar-5p	4.76329	-2.26981	0.18909	NA
hsa-miR-548b-3p	18.7352	0.359899	0.469875	NA
hsa-miR-548c-5p+hsa-miR-548o-5p+hsa-miR-548am-5p	13.1818	0.0643103	0.918738	NA
hsa-miR-548e-3p	23.5835	-0.0177069	0.969258	NA
hsa-miR-548h-5p	16.7197	-0.0505704	0.926593	NA
hsa-miR-548i	32.1389	-0.00755115	0.984958	NA
hsa-miR-548j-5p	28.5599	-0.267495	0.559283	NA
hsa-miR-548m	30.7369	0.106632	0.793258	NA
hsa-miR-548o-3p+hsa-miR-548ah-3p+hsa-miR-548av-3p	27.0199	0.0564946	0.897482	NA
hsa-miR-550a-5p	19.8272	0.00334151	0.994777	NA
hsa-miR-553	26.152	0.0709006	0.868781	NA
hsa-miR-554	18.2944	0.315426	0.528265	NA
hsa-miR-556-3p	30.0173	0.125025	0.765922	NA
hsa-miR-561-3p	21.7592	-0.17683	0.707595	NA
hsa-miR-562	16.719	0.385383	0.483221	NA
hsa-miR-564	26.9868	0.0671562	0.883113	NA
hsa-miR-568	28.2169	0.101979	0.81058	NA
hsa-miR-570-3p	0.994044	-0.0256237	0.991963	NA
hsa-miR-571	23.3302	-0.19393	0.672037	NA
hsa-miR-572	32.3313	0.0697584	0.860668	NA
hsa-miR-573	22.0496	0.143581	0.782215	NA
hsa-miR-576-3p	23.4156	-0.0274787	0.953363	NA
hsa-miR-579-3p	0.994044	-0.0256237	0.991963	NA
hsa-miR-580-3p	27.3414	0.11127	0.795138	NA
hsa-miR-589-5p	20.3954	-0.456234	0.341481	NA
hsa-miR-590-3p	20.0091	0.11958	0.810912	NA
hsa-miR-591	32.5116	-0.0274642	0.946677	NA
hsa-miR-592	31.0599	-0.573289	0.172986	NA
hsa-miR-595	28.1636	0.382727	0.400877	NA
hsa-miR-599	16.5097	-0.52622	0.331811	NA
hsa-miR-600	31.2229	0.125998	0.756716	NA
hsa-miR-601	23.9474	-0.260686	0.558243	NA
hsa-miR-604	15.7183	0.497008	0.382599	NA
hsa-miR-605-5p	31.8683	0.518605	0.226009	NA
hsa-miR-614	24.7394	1.06481	0.0184606	NA
hsa-miR-615-3p	30.3741	0.0974862	0.81271	NA
hsa-miR-615-5p	30.2443	-0.447782	0.298931	NA
hsa-miR-619-3p	28.2025	0.208266	0.617143	NA
hsa-miR-620	27.7152	0.140682	0.749125	NA
hsa-miR-624-3p	27.5223	0.221531	0.613399	NA
hsa-miR-627-5p	0.994044	-0.0256237	0.991963	NA
hsa-miR-628-3p	30.945	0.013374	0.973543	NA
hsa-miR-631	24.7414	0.225696	0.610722	NA
hsa-miR-637	16.5808	-0.0477039	0.934462	NA
hsa-miR-638	20.9301	0.240165	0.61744	NA
hsa-miR-641	18.9318	-0.0268894	0.958886	NA
hsa-miR-643	24.0817	-0.149546	0.745253	NA
hsa-miR-648	26.342	0.149421	0.750386	NA
hsa-miR-649	26.422	0.143431	0.741793	NA
hsa-miR-650	27.1831	0.178666	0.676746	NA
hsa-miR-6503-3p	23.3607	-0.0208673	0.963613	NA
hsa-miR-651-3p	19.9258	-0.00809243	0.988559	NA
hsa-miR-6511a-3p	18.9761	0.330073	0.534579	NA
hsa-miR-6511a-5p	18.8594	-0.0757596	0.878414	NA
hsa-miR-652-5p	12.4908	0.359819	0.560061	NA
hsa-miR-654-3p	28.7036	0.471707	0.277689	NA
hsa-miR-654-5p	28.5826	-0.00145143	0.997341	NA
hsa-miR-655-3p	15.0938	0.110777	0.84317	NA
hsa-miR-661	23.1064	0.352726	0.471824	NA
hsa-miR-663a	24.031	0.0627966	0.890765	NA
hsa-miR-664b-3p	24.7624	0.408412	0.367213	NA
hsa-miR-664b-5p	9.95006	0.336478	0.63608	NA
hsa-miR-665	30.9638	0.0233692	0.954537	NA
hsa-miR-671-3p	25.4622	-0.328448	0.481092	NA
hsa-miR-671-5p	24.3322	0.260662	0.555113	NA
hsa-miR-6720-3p	19.2195	0.135609	0.783731	NA
hsa-miR-675-5p	21.1003	-0.171275	0.736393	NA
hsa-miR-708-5p	22.1154	-0.348294	0.471149	NA
hsa-miR-744-5p	28.3961	-0.155383	0.716224	NA
hsa-miR-758-5p	8.38511	0.440704	0.578385	NA
hsa-miR-760	24.4195	-0.024105	0.956436	NA
hsa-miR-765	32.8654	0.304424	0.472301	NA
hsa-miR-766-3p	22.8337	0.163284	0.727589	NA
hsa-miR-766-5p	11.1738	-0.0991005	0.877953	NA
hsa-miR-767-3p	29.9814	-0.287892	0.492935	NA
hsa-miR-767-5p	27.2633	0.0166241	0.968702	NA
hsa-miR-769-3p	29.6968	-0.0510082	0.904155	NA
hsa-miR-770-5p	31.6822	-0.167118	0.681904	NA
hsa-miR-802	33.2136	0.10833	0.796946	NA
hsa-miR-874-3p	31.5369	0.164825	0.683905	NA
hsa-miR-876-5p	21.4077	0.274909	0.574731	NA
hsa-miR-885-3p	24.8502	-0.0870397	0.844298	NA
hsa-miR-885-5p	20.2469	-0.384753	0.453725	NA
hsa-miR-887-3p	27.245	-0.103724	0.822695	NA
hsa-miR-889-3p	26.4712	-0.203317	0.630312	NA
hsa-miR-892b	20.0824	-0.615312	0.23467	NA
hsa-miR-9-5p	18.2688	0.457646	0.382131	NA
hsa-miR-924	12.6348	0.336813	0.589959	NA
hsa-miR-92b-3p	33.3069	-0.160551	0.696039	NA
hsa-miR-934	30.4916	0.0395152	0.927071	NA
hsa-miR-935	21.415	0.0452859	0.923947	NA
hsa-miR-936	27.705	-0.0368124	0.935316	NA
hsa-miR-942-3p	24.9885	0.0219844	0.96012	NA
hsa-miR-98-3p	27.0015	-0.146845	0.730845	NA
hsa-miR-99a-5p	14.7646	-0.497079	0.395047	NA
