# Supplementary material for: Evaluation of EGFR and COX pathway inhibition in human colon organoids of serrated polyposis and other hereditary cancer syndromes
Source: Fam Cancer. 2024 Apr 12;23(4):479–89. doi: 10.1007/s10689-024-00370-7 (PMC11512843; doi:10.1007/s10689-024-00370-7)
Supplement: Supplementary file 7 — Supplementary file7 (XLSX 12 KB) [file 10689_2024_370_MOESM7_ESM.xlsx]

## Sheet: Suppl_Table4
Supplemental Table 4. Organoid Cultures Used for Gene Expression and Morphological Comparisons
						Morphology					Gene Expression (samples per culture)
Cohort	Patient	Tissue	Culture ID	Location	BRAF V600	spheroid	reduced budding	thin epithelium	tiny buds	diffuse mucin	vehicle	0.5 uM erlotinib	20 uM sulindac	100 uM sulindac	erlotinib + sulindac
CTRL	354	Normal	354C-SC	Sigmoid	wt	-	-	-	-	-	2	2	2	2	2
CTRL	355	Normal	355C-SC	Sigmoid	wt	-	-	-	-	-	2	2	2	2	2
FAP	353	Normal	353F-SC	Sigmoid	wt	-	-	-	-	-	2	2	2	2	0
FAP	359	Normal	359F-AC	Ascending	wt	-	-	-	-	-	4	4	0	4	4
FAP	359	AP	359F-CP	Cecum	wt	+	-	+	+	-	2	2	0	2	2
FAP	359	AP	359F-TP	Transverse	mut	+	-	+	+	+	2	2	0	2	2
Lynch	352	Normal	352L-SC	Sigmoid	wt	-	-	-	-	-	2	2	2	2	2
Lynch	356	Normal	356L-SC	Sigmoid	wt	-	-	-	-	-	2	2	2	2	2
SPS	342	Normal	342S-AC	Ascending	wt	-	-	-	-	-	3	2	0	0	2
SPS	342	SSL	342S-HFP	Hepatic Flex	wt	-	-	-	-	-	2	2	0	0	2
SPS	342	SSL	342S-TP	Transverse	wt	-	-	-	-	-	1*	0	0	0	0
SPS	357	Normal	357S-SC	Sigmoid	wt	-	-	-	-	-	2	2	2	0	2
SPS	357	SSL	357S-TP	Transverse	mut	++	+	+	-	+	2	2	2	0	2
SPS	358	Normal	358S-AC	Ascending	wt	-	-	-	-	-	1*	0	0	0	0
SPS	358	SSL	358S-AP	Ascending	wt	-	-	-	-	-	1*	0	0	0	0
SPS	360	Normal	360S-AC	Ascending	wt	-	-	-	-	-	2	2	0	2	2
SPS	360	SSL	360S-AP	Ascending	mut	++	+	+	-	+	2	2	0	2	2
* Used as additional vehicle controls to increase statistical power. No drug treatments were perfomed on these three cultures.
